# Supplementary material for: A Novel Cogu-like Virus Identified in Wine Grapes
Source: Viruses. 2025 Aug 28;17(9):1175. doi: 10.3390/v17091175 (PMC12474454; doi:10.3390/v17091175)
Supplement: Supplementary file 1 [file viruses-17-01175-s001.zip]

Archive with 2 entries (2 files):
- Supp_FigS1_v2.pdf
- Supplemental Tables S1 and S2.xlsx
