# Supplementary material for: A Novel Cogu-like Virus Identified in Wine Grapes
Source: Viruses. 2025 Aug 28;17(9):1175. doi: 10.3390/v17091175 (PMC12474454; doi:10.3390/v17091175)
Supplement: Supplementary file 1 [file viruses-17-01175-s001.zip › Supplemental Tables S1 and S2.xlsx]

## Sheet: Table S1
	Table S1: Primers used to confirm and validate the presence of three grapevine-associated cogu-like Idaho virus (GaCLIdV) genome segments in the grapevine tissues.
	Name	Genome segment	Start	End	Direction	Sequence (5' to 3')	Purpose
	RB_COGUv1_3370F	RNA 1	4006	4026	forward	AAACACCACGGCAACAACTCC	Detection
	RB_COGU_4154R		4770	4790	reverse	GAGCTAATCACATCCCAACGC
	RB09_COGU_SP1		130	151	reverse	TCGATTCTGCAATTAAGAGGAA	5'-RACE
	RB09_COGU_SP2		74	97	reverse	AGCTAACTTATGAAAACAACGAGT
	RB09_COGU_SP5		6646	6666	forward	GAGCACAATCTACAAGTCGCA	3'-RACE
	RB_MPv1_184F	RNA 2	184	205	forward	CACGTGCAGGTATCATCTTGAC	Detection
	RB_MP_698R		679	698	reverse	GTTGAGCTACCTCGAGAGCC
	RB_COGNP_228F	RNA 3	228	247	forward	TTATGCAGAAGCGACCACGT	Detection
	RB_COGNP_896R		877	896	reverse	GGCGGTGTAGGAAGTGACAA

## Sheet: Table S2
	Table S2. Number of individual reads aligning to each cogu-like virus variant RNA1, in each sample analyzed.
	For each sample, total cleaned reads were aligned against the near-complete RNA1 of variant 1 and 2, both variants of RNA2, and RNA3, and the number of reads mapped to each was tallied.
	Sample ID	RNA1, Variant 1	RNA1, Variant 2	RNA2, variant A $	RNA2, variant B &	RNA3 @
	18RB02	49	154	58	14	105
	RB09	1716	922	602	637	1871
	RB12	5614	342	374	2137	2635
	$ RNA2 variant A corresponds to RB09_NODE_526 and RB12_NODE_524
	& RNA2 variant B corresponds to RB09_NODE_534 and RB12_NODE_522
	@ RNA3 corresponds to RB09_NODE_1316 and RB12_NODE_1340
